# Supplementary material for: Usefulness of on‐site cytology of liver tumor biopsy in specimen sampling for cancer genomic profiling test
Source: Cancer Med. 2023 Jan 11;12(7):7888–92. doi: 10.1002/cam4.5563 (PMC10134269; doi:10.1002/cam4.5563)
Supplement: Supplementary file 2 — Table S1. [file CAM4-12-7888-s001.xlsx]

## Sheet: Table1
Supplementary Table 1. Summary of the ROSE and biopsied sample findings in the three resampling cases
	Histopathological diagnosis
Case		First ROSE	First biopised sample	Second ROSE	Second biopised sample
1	pancreatic cancer	negative for malignancy	only liver tissue	abundant tumor cells	enough tumor tissue for CGP test
2	adenosquamous carcinoma of the pancreas	few atypical cells and cell debris	small fraction of tumor cells and contamination of degenerated tumor tissue	abundant tumor cells with prominent keratinization	enough tumor tissue for CGP test
3	gallbladder cancer	few malignant cells with intense necrosis	small fraction of tumor cells and contamination of necrotic tissue	abundant tumor cells	enough tumor tissue for CGP test
Case 2 was presented in Figure 1.
ROSE, rapid on-site evaluation; CGP, cancer genomic profiling
